# Supplementary material for: Integrated Multi-Omics Data Analysis Reveals Associations Between Glycosylation and Stemness in Hepatocellular Carcinoma
Source: Front Oncol. 2022 Jun 23;12:913432. doi: 10.3389/fonc.2022.913432 (PMC9259879; doi:10.3389/fonc.2022.913432)
Supplement: Supplementary Table 1 — Glycosylation-related pathways and genes retrieved from MSigDB. MSigDB, Molecular signatures Database. [file Table_1.xlsx]

## Sheet: genes
A3GALT2
A4GNT
ABCA2
ABO
ACAN
ACER2
ACTR10
ACTR1A
ADAMTS1
ADAMTS10
ADAMTS12
ADAMTS13
ADAMTS14
ADAMTS15
ADAMTS16
ADAMTS17
ADAMTS18
ADAMTS19
ADAMTS2
ADAMTS20
ADAMTS3
ADAMTS4
ADAMTS5
ADAMTS6
ADAMTS7
ADAMTS8
ADAMTS9
ADAMTSL1
ADAMTSL2
ADAMTSL3
ADAMTSL4
ADAMTSL5
AGA
AGER
AGRN
ALG1
ALG10
ALG10B
ALG11
ALG12
ALG13
ALG14
ALG1L
ALG1L2
ALG2
ALG3
ALG5
ALG6
ALG8
ALG9
AMDHD2
AMFR
ANK1
ANK2
ANK3
ANKRD28
APP
AQP11
ARCN1
AREG
ARF1
ARF3
ARF4
ARF5
ARFGAP1
ARFGAP2
ARFGAP3
ARFGEF1
ASGR1
ASGR2
ATP6AP2
ATP6V0A2
ATP6V1A
ATP6V1E1
B3GALNT1
B3GALT1
B3GALT2
B3GALT4
B3GALT5
B3GALT6
B3GAT1
B3GAT2
B3GAT3
B3GLCT
B3GNT10
B3GNT2
B3GNT3
B3GNT4
B3GNT5
B3GNT6
B3GNT7
B3GNT8
B3GNT9
B3GNTL1
B4GALNT1
B4GALNT2
B4GALT1
B4GALT2
B4GALT3
B4GALT4
B4GALT5
B4GALT6
B4GALT7
B4GAT1
BCAN
BET1
BET1L
BGN
C1GALT1
C1GALT1C1
C1GALT1C1L
CAD
CALR
CANX
CAPZA1
CAPZA2
CAPZA3
CAPZB
CCDC115
CD55
CD59
CFP
CGA
CHP1
CHST10
CHST14
CHST3
CHST4
CHST6
CHST8
CHSY1
CLN5
CMAS
CNIH1
CNIH2
CNIH3
COG1
COG2
COG3
COG4
COG5
COG6
COG7
COG8
COL7A1
COPA
COPB1
COPB2
COPE
COPG1
COPG2
COPZ1
COPZ2
CRPPA
CSNK1D
CSPG4
CSPG5
CTSA
CTSC
CTSZ
DAD1
DAG1
DCN
DCTN1
DCTN2
DCTN3
DCTN4
DCTN5
DCTN6
DDOST
DERL1
DERL2
DERL3
DHDDS
DOLK
DOLPP1
DPM1
DPM2
DPM3
DPY19L1
DPY19L2
DPY19L3
DPY19L4
DYNC1H1
DYNC1I1
DYNC1I2
DYNC1LI1
DYNC1LI2
DYNLL1
DYNLL2
EDEM1
EDEM2
EDEM3
ENGASE
ENTPD5
EOGT
EXT1
EXT2
EXTL1
EXTL2
EXTL3
F5
F8
FCSK
FKRP
FKTN
FMOD
FOLR1
FPGT
FUCA1
FUOM
FUT1
FUT10
FUT11
FUT2
FUT3
FUT4
FUT5
FUT6
FUT7
FUT8
FUT9
GAL3ST1
GALE
GALK1
GALNT1
GALNT10
GALNT11
GALNT12
GALNT13
GALNT14
GALNT15
GALNT16
GALNT17
GALNT18
GALNT2
GALNT3
GALNT4
GALNT5
GALNT6
GALNT7
GALNT8
GALNT9
GALNTL5
GALNTL6
GALT
GANAB
GBA
GBA2
GBF1
GBGT1
GCNT1
GCNT2
GCNT3
GCNT4
GCNT7
GFPT1
GFPT2
GFUS
GGTA1
GLB1
GLT6D1
GMDS
GMPPA
GMPPB
GNE
GNPNAT1
GOLGA2
GOLGB1
GORASP1
GOSR1
GOSR2
GPC1
GPC2
GPC3
GPC4
GPC5
GPC6
GRIA1
GXYLT1
GXYLT2
HEXA
HEXB
HMGB1
HSPG2
IL15
INS
KDELR1
KDELR2
KDELR3
KERA
KRTCAP2
LARGE1
LARGE2
LFNG
LGALS3
LHB
LMAN1
LMAN1L
LMAN2
LMAN2L
LUM
MAGT1
MAN1A1
MAN1A2
MAN1B1
MAN1C1
MAN2A1
MAN2A2
MAN2B1
MANEA
MAPK1
MAPK3
MARCHF6
MCFD2
MGAT1
MGAT2
MGAT3
MGAT4A
MGAT4B
MGAT4C
MGAT4D
MGAT5
MGAT5B
MIA2
MIA3
MLEC
MOGS
MPDU1
MPI
MT3
MUC1
MUC12
MUC13
MUC15
MUC16
MUC17
MUC19
MUC2
MUC20
MUC21
MUC3A
MUC4
MUC5AC
MUC5B
MUC6
MUC7
MUCL1
MVD
NAGK
NAGPA
NANP
NANS
NAPA
NAPB
NAPG
NCAN
NEU1
NEU2
NEU3
NEU4
NGLY1
NOTCH1
NOTCH2
NOTCH3
NOTCH4
NPC1
NPL
NSF
NUDT14
NUS1
OGA
OGN
OGT
OMD
OS9
OST4
OSTC
PAPSS2
PARK7
PDIA3
PGM1
PGM3
PIGB
PIGM
PIGV
PIGZ
PLOD3
PMM1
PMM2
POFUT1
POFUT2
POGLUT1
POGLUT2
POGLUT3
POMGNT1
POMGNT2
POMK
POMT1
POMT2
PPP6C
PPP6R1
PPP6R3
PREB
PRELP
PRKCSH
PSEN1
PSMC1
RAB1A
RAB1B
RAD23B
RAMP1
RENBP
RFT1
RNF103
RNF139
RNF185
RNF5
RPN1
RPN2
RPS27A
RXYLT1
S100A12
S100B
SAA1
SAR1B
SBSPON
SCFD1
SDC1
SDC2
SDC3
SDC4
SDF2L1
SEC13
SEC16A
SEC16B
SEC22A
SEC22B
SEC22C
SEC23A
SEC23IP
SEC24A
SEC24B
SEC24C
SEC24D
SEC31A
SEL1L
SEMA5A
SEMA5B
SERP1
SERP2
SERPINA1
SLC17A5
SLC26A2
SLC35A1
SLC35A2
SLC35C1
SLC35C2
SLC39A8
SLC51B
SPON1
SPON2
SPTA1
SPTAN1
SPTB
SPTBN1
SPTBN2
SPTBN4
SPTBN5
SRD5A3
SSPOP
SSR4
ST3GAL1
ST3GAL2
ST3GAL3
ST3GAL4
ST3GAL5
ST3GAL6
ST6GAL1
ST6GAL2
ST6GALNAC1
ST6GALNAC2
ST6GALNAC3
ST6GALNAC4
ST6GALNAC5
ST6GALNAC6
ST8SIA1
ST8SIA2
ST8SIA3
ST8SIA4
ST8SIA5
ST8SIA6
STT3A
STT3B
STX17
STX5
SYVN1
TBC1D20
TET1
TET2
TET3
TFG
TGFA
THBS1
THBS2
THSD1
THSD4
THSD7A
THSD7B
TMED10
TMED2
TMED3
TMED7
TMED9
TMEM115
TMEM165
TMEM199
TMEM258
TMEM59
TMTC1
TMTC2
TMTC3
TMTC4
TRAK1
TRAK2
TRAPPC1
TRAPPC10
TRAPPC2
TRAPPC2L
TRAPPC3
TRAPPC4
TRAPPC5
TRAPPC6A
TRAPPC6B
TRAPPC9
TRIM13
TRIP11
TUBA1A
TUBA1B
TUBA1C
TUBA3C
TUBA3D
TUBA3E
TUBA4A
TUBA4B
TUBA8
TUBAL3
TUBB1
TUBB2A
TUBB2B
TUBB3
TUBB4A
TUBB4B
TUBB6
TUBB8
TUBB8B
TUSC3
UAP1
UBA52
UBB
UBC
UBE2J1
UBXN1
UGGT1
UGGT2
UMOD
USO1
VCAN
VCP
VEGFB
XXYLT1
YKT6

## Sheet: pathways
GOBP_GLYCOSYLATION
GOBP_LIPID_GLYCOSYLATION
GOBP_POSITIVE_REGULATION_OF_PROTEIN_GLYCOSYLATION
GOBP_PROTEIN_C_LINKED_GLYCOSYLATION
GOBP_PROTEIN_DEGLYCOSYLATION
GOBP_PROTEIN_N_LINKED_GLYCOSYLATION
GOBP_PROTEIN_O_LINKED_GLYCOSYLATION_VIA_SERINE
GOBP_PROTEIN_O_LINKED_GLYCOSYLATION
GOBP_PROTEIN_O_LINKED_GLYCOSYLATION_VIA_THREONINE
GOBP_REGULATION_OF_PROTEIN_GLYCOSYLATION
HP_ABNORMAL_GLYCOSYLATION
HP_ABNORMAL_PROTEIN_GLYCOSYLATION
HP_ABNORMAL_PROTEIN_O_LINKED_GLYCOSYLATION
REACTOME_ADVANCED_GLYCOSYLATION_ENDPRODUCT_RECEPTOR_SIGNALING
REACTOME_ASPARAGINE_N_LINKED_GLYCOSYLATION
REACTOME_DISEASES_ASSOCIATED_WITH_GLYCOSYLATION_PRECURSOR_BIOSYNTHESIS
REACTOME_DISEASES_ASSOCIATED_WITH_N_GLYCOSYLATION_OF_PROTEINS
REACTOME_DISEASES_ASSOCIATED_WITH_O_GLYCOSYLATION_OF_PROTEINS
REACTOME_DISEASES_OF_GLYCOSYLATION
REACTOME_O_GLYCOSYLATION_OF_TSR_DOMAIN_CONTAINING_PROTEINS
REACTOME_O_LINKED_GLYCOSYLATION
REACTOME_O_LINKED_GLYCOSYLATION_OF_MUCINS
WP_GLYCOSYLATION_AND_RELATED_CONGENITAL_DEFECTS
