# Supplementary material for: Integrated Multi-Omics Data Analysis Reveals Associations Between Glycosylation and Stemness in Hepatocellular Carcinoma
Source: Front Oncol. 2022 Jun 23;12:913432. doi: 10.3389/fonc.2022.913432 (PMC9259879; doi:10.3389/fonc.2022.913432)
Supplement: Supplementary Table 2 — Primer and specific siRNA sequences were used in this study. siRNA, small interfering RNA. [file Table_2.xlsx]

## Sheet: Sheet1
CAD	sense	5′- TAGTCCTTGGCTCTGGCGTCTA -3′
	anti-sense	5′- TAGTCGGTGCTGACTGTCTCTG -3
	siRNA	5′- GAUGGUGUGUUACUGACUUUU-3′
SLC51B	sense	5′-GCATCCAGGCAAGCAGAAAA-3′
	anti-sense	5′-GGGCTTCTCTGAACCCTCAC-3′
	siRNA	5′-AAUGAUUCCAGGGAGAUGCAU-3′
LGALS3	sense	5′-GGAGAGGGAATGATGTTGCCT-3′
	anti-sense	5′-TCCTGCTTCGTGTTACACACA-3′
	siRNA	5’-TGCTGATAACAATTCTGGGCAC-3’
B3GAT3	sense	5’-GGGACCCAAGGAGTCGTCTA -3’
	anti-sense	5’-CTGTGTGGAAGCCCACTACC -3’
	siRNA	5’-GCAAUUGAGGUGUGAUGGC-3’
MT3	sense	5’-ATGGACCCTGAGACCTGCCC -3’
	anti-sense	5’-TCACTGGCAGCAGCTGCACT -3’
	siRNA	5’-GCACAUCACUUACAGUAUATT-3’
GAPDH	sense	5’-CAGGAGGCATTGCTGATGAT-3’
	anti-sense	5’-GAAGGCTGGGGCTCATTT-3’
EpCAM	sense	5’-GGACCTGACAGTAAATGGGGAAC-3’
	anti-sense	5’-CTCTTCTTTCTGGAAATAACCAGCAC-3’
FOXM1	sense	5’-AAGAACTCCATCCGCCACAAC-3’
	anti-sense	5’-GCTTAAACACCTGGTCCAATGTC-3’
CD20	sense	5’-CACCCATCTGTGTGACTGTGTG-3’
	anti-sense	5’-AGTTTTTCTCCGTTGCTGCC-3’
CD24	sense	5’-GGCACTGCTCCTACCCACGCAG-3’
	anti-sense	5’-GCCACATTGGAATTCCAGACGCC-3’
CD44	sense	5’-AAAGGAGCAGCACTTCAGGA-3’
	anti-sense	5’-TGTGTCTTGGTCTCTGGTAGC-3’
